# Supplementary material for: Thermal Degradation Processes of Aromatic Poly(Ether Sulfone) Random Copolymers Bearing Pendant Carboxyl Groups
Source: Polymers (Basel). 2020 Aug 12;12(8):1810. doi: 10.3390/polym12081810 (PMC7464578; doi:10.3390/polym12081810)
Supplement: Supplementary file 1 [file polymers-12-01810-s001.zip]

Archive with 4 entries (4 files):
- Figure Captions.docx
- __MACOSX/._Figure Captions.docx
- SI_Thermal Degradation processes of aromatic_06_08.docx
- __MACOSX/._SI_Thermal Degradation processes of aromatic_06_08.docx
